# Supplementary material for: L-Ascorbic Acid Restricts Vibrio cholerae Survival in Various Growth Conditions
Source: Microorganisms. 2024 Feb 29;12(3):492. doi: 10.3390/microorganisms12030492 (PMC10972366; doi:10.3390/microorganisms12030492)
Supplement: Supplementary file 1 [file microorganisms-12-00492-s001.zip]

Archive with 1 entries (1 files):
- microorganisms-2849244-supplementary.pdf
